# Supplementary material for: Catalyzing Benzoxazine Polymerization with Titanium-Containing POSS to Reduce the Curing Temperature and Improve Thermal Stability
Source: Molecules. 2023 Jul 17;28(14):5450. doi: 10.3390/molecules28145450 (PMC10384060; doi:10.3390/molecules28145450)
Supplement: Supplementary file 1 [file molecules-28-05450-s001.zip]

Archive with 1 entries (1 files):
- molecules-2475569-supplementary.pdf
